# Supplementary material for: A New Class of Wheat Gliadin Genes and Proteins
Source: PLoS One. 2012 Dec 20;7(12):e52139. doi: 10.1371/journal.pone.0052139 (PMC3527421; doi:10.1371/journal.pone.0052139)
Supplement: File S1 — Fasta file of δ-gliadins and γ3-hordeins. Consensus assembled δ-gliadin DNA sequences from hexaploid wheat Chinese Spring and Ae. tauschii plus barley γ3-hordeins assembled from cultivars Barke, Morex, and Optic are given in fasta format along with derived protein sequences. (TXT) [file pone.0052139.s004.txt]

>Delta_gliadin_Aegilops_tauschii_pseudo_1D_JX295577
AATGATGGTTGACTCAGGCTTCCTATTTGGATGTAATACTAGATAAGTTGGTCCAAAAACAGAGTATAGTGAAACTACC
TTTGCCTGAAAAGTCCCATGTGCCAAATTAAGGTGGATACCCACGAGTGAAGTGTCAGCACCAAAGATATAGCATATCC
AAACATTAGAATCATGAAAGGTTTCGCCTTGAACTGAATGCAGTGATATGATAACTAAACTAACCAATTCAAACTTCTG
CTGCGGAGGTTTCTCAGCGAGAATATCAAACGGAAAGGACGGGCGTAGAACATGCCTCCTTTAGAAAAGGAAAAGAAGC
TATTAAGTTCAGGGAACAGAATATTATAAAATAGCACAGCACATAATGAGATTTAGCTGAAAATATTCAGTTACTCACT
ACAGATCCATGGATTAGTGAATCACATCTGAGTGTGCGTAACCAAACAACGAGTAAAGCTCATCGAATGCTGACTACAA
ATCACCAGTCACATGTTCTACTAACATTTATAACAATCCGAATCCTGATTGATGTTTGGTACAGTGTGACTGATTTTCT
GAACATGCCAGTTCAGTTTTCTAGTAAGACATAAAGCATTCAACGCATGAATCGCGTAAAATGGAACAAGCCTTGACTG
CAGCCTTCATGGGAACGCGGTATTTGATAACTGCGGGAAACTTGCCCTGCGCTTTGGTCTCCAAGACAAAGTTGTGGGA
TGTCGTTGAACCGCTGGCCATACAAACAGAAGGTACATACCAAAGCAACTTTGCCGATGAATCCAAAATTACACTTGTA
AGTAGCGCCACCAAACAAAACATACCAAAGGATTAGTTTCATAAGAGTAGTAGAACTTTAGAAGAAAGCAAATGTAAAG
ACAAAAAGAAATCATTTCATGTCAGCTATAAATAGCCATACACCATGAAGACCCCCTTCCATCATCCATCCTTCACATA
TTTAGAGCACAAACATGCAAACTAAACAATCAAGAGTAACCACAAATCCACCATGAAGATCTTCTTGCTCTTTGCCCTC
CTGGTTGCCACAACGATCATCACCACCACCACTGCGCAGCTTGTCCCTAATGCCCATGACTTAGAAAGGCCACAACAAT
CATTTCCGCAACAGCAACCACTTCCCCGGCTACAACCATTCCCGCCGCAAGAGCCACAACAACTTCCCCCCCAAAAAGA
GCCACAACAATCATTTCCACTGCAGCACCCACAACCCCAGCAACAAGAACCACTTCCCCAACAACATCTATTTCCGCAG
CAACCGCCACAATAACAATTTCCACGACAGATGCAAGTTCCACAGCAACAACAAACATTCCCGCAACCTCAACAACAAC
CACATTCCTGCAACAACAACCATTTTACCAACATCAACAACCATACCCGCAAGAGCAACCATTGGCTCAGAAACAACCT
TTTGTAGAGGAAAAACAACAATGGAACTTGTGCAAGGAGTTCCTCTTGAGGCAGTGCAACCCGGAGGAGAAGGTGTCGT
TACTCTATTCGGTGACCCCGTTCCTCCGACCAAAGACCTCGCAACAGAATAGCTGCCAGTTGAAGCGACAAGAATGTTG
TCGCCAACTTGCACATGTCAGTGAGCAGTCCCGATGCCCGGCCATCCAAAGCATTGTGCATGCCATCGTCGTGCAACCA
CAACAGTTGGGCCTGGGAATGCCCATGCAACCTCAACAGCAATTGGGCCAGGGCTTTATCCTACCTCAGCAACTAGCCC
AGTTTAAGTTGGTTAGGTCACTTGTGATTCAGACTCTGCCTATGTTATGCAACGTGTATGTGCTGTCTGGTTGCTACAC
CATTTGGTAGCATGACCGCTTGCATGGGTGGACAATGAAATGACAAGAGTTGTACTACTAGATCGGTGGACCTTGATTG
TTTACACAATTGGACGATCAATGTAGAAATGAAAAAAAAAATTGTGCACCATCATATGTGCGACTCCAATCAGTACAAG
TTCAAACTTGGTAAGAACGGCAACCAAATTATTGTTTGCATAACATTGCTTGTTCATTGTGAAATTCATGTGATGTTTA
GCTGTTCATCCTAACCACAACATCAACCATCTACATTAACTACTTGGGTTTTTAGAATTAACAAGTGTGAAACTTGAGT
TCAACTGAAGAACTATTAAAGTGAGGCCTAAGGAGCTAGAGGTAATTGCACCATCGGTGCTTAAGCTTGGCATGGATGT
TCACTTTAGTAGCTGCAATTGCGAACAGATAAGCGATTCCAAACCTTGGAACCAAGCGTGCAGATATGGTGTTAGAGCA
TCTCCAGCCGTTGGCCCTCCAGGGGGCTCAAAAAATCGCCGCCTGAAGGTGAACCGGCGCTAAAATCTGCTTGGGGCCG
ATCGGGTTCCCAGCCGCCGCGCCCAGGGTCGCGTCCAGACGCCAATTTTAAACTTTTTTGAAAAGAACTTGGGCTAAAA
GTCGGCAAATGGGACAAAGATTCGGCAAAACATGACATAAAATTCGGCGACTTAAACAGTTTTTACATAGCAAACTTGA
AATGTACTAAAAAAACAAAGGCCGCGACTACAGGCCGAAGAACTCGCTAAGCTTGGCGTAGTCGCCGTCGTCGCCGCCG
CCATCGTCGTCCTTCTCCTGCTTCACGCGGCTGCCCCTGCTGGACCCCTGCCCGGGGTCGCCCTGGCGGACCGGTGGCG
GCACGTCGTCGTCGCTGTCGTCGAGAACGACGACGGCTCCCTCGTCGCGGCCATGGTGCCGAGCGGCGATCTCCTCTTG
GGCGTGGCACTGGCGCTCCAACTGCAGCCGTGCCCAGTCCTGCCACGCCCACTTCATGGCCGCCGCGTCGTCGAGCCCC
GGCTCCGT

>Delta_gliadin_pseudo_1D_Chinese_Spring
AATTCAAACTTCTGCTGCGGAGGTTTCTCAGCGAGAATATCAAACGGAAAGGACGGGCGTAGAACATGCCTCCTTTAGA
AAAGGAAAAGAAGCTATTAAGTTCAGGGAACATAATATTATAAAATAGCACAGCACATAATGAGATTTAGCTGAAAATA
TTCAGTTACTCACTACAGATCCATGGATTAGTGAATCACATCTGAGTGTGCGTAACCAAACAACGAGTAAAGCTCATCG
AATGCTGACTACAAATCACCAGTCACATGTTCTACTAACATTTATAACAATCCGAATCCTGATTGATGTTTGGTACAGT
GTGACTGATTTTCTGAACATGCCAGCTCAGTTTTCTAGTAAGACATAAAGCATTCAACGCATGAATCGCGTAAAATGGA
ACAAGCCTTGACTGCAGCCTTCATGGGAACGCGGTATTTGATAACTGCGGGAAACTTGCCCTGCGCTTTGGTCTCCAAG
ACAAAGTTGTGGGATGTCGTTGAACCGCTGGCCATACAAACAGAAGGTACATACCAAAGCAACTTTGCCGATGAATCCA
AAATTACACTTGTAAGTAGCGCCACCAAACAAAACATACCAAAGGATTAGTTTCATAAGAGTAGTAGAACTTTAGAAGA
AAGCAAATGTAAAGACAAAAAGAAATCATTTCATGTCAGCTATAAATAGCCATACACCATGAAGACCCCCTTCCATCAT
CCATCCTTCACATATTTAGAGCACAAACATGCAAACTAAACAATCAAGAGTAACCACAAATCCACCATGAAGATCTTCT
TGCTCTTTGCCCTTCTGGTTGCCACAACGATCATCACCACCACCACTGCGCAGCTTGTCCCTAATGCCCATGACTTAGA
AAGGCCACAACAATCATTTCCGCAACAGCAACCACTTCCCCGGCTACAACCATTCCCGCCGCAAGAGCCACAACAACTC
CCCCCCCCCCCCAAAAACGAGCCACAACAATCATTTCCACTGCAGCACCCACAACCCCAGCAACAAGAACCACTTCCCC
AACAACATCTATTTCCGCAGCAACCGCCACAATAACAATTTCCACGACAGATGCAAGTTCCACAGCAACAACAAACATT
CCCGCAACCTCAACAACAACCACATTCCTGCAACAACAACCATTTTACCAATATCAACAACCATTAACACAACAACCAT
ACCCGCAAGAGCAACCATTGGCTCAGAAACAACCTTTTGTAGAGGAAAAACAACAATGGAACTTGTGCAAGGAGTTCCT
CTTGAGGCAGTGCAACCCGGAGGAGAAGGCGTCGTTACTCTATTCGGTGACCCCGTTCCTCCGACCAAAGACCTCGCAA
CAGAATAGCTGCCAGTTGAAGCGACAAGAATGTTGTCGCCAACTTGCACATGTCAGTGAGCAGTCCCGATGCCCGGCCA
TCCAAAGCATTGTGCATGCCATCGTCGTGCAACCACAACAGTTGGGCCTGGGAATGCCCATGCAACCTCAACAGCAATT
GGGCCAGGGCTTTATCCTACCTCAGCAACTAGCCCAGTTTAAGTTCGTTAGGTCACTTGTGATTCAGACTCTGCCTATG
TTATGCAACGTGTATGTGCTGTCTGGTTGCTACACCATTTGGTAGCATGACCGCTTGCATGGGTGGACAATGAAATGAC
AAGAGTTGTACTACTAGATCGGTGGACCTTGATTGTTTACACAATTGGACGATCAATGTAGAAATGaAAAAAAAAATTa
GTGCACCATCATATGTGCGACTCCAATCAGTACAAGTTCAAACTTGGTAAGAACGGCAACCAAATTATTGTTTGCATAA
CATTGCTTGTTCATTGTGAAATTCATGTGATGTTTAGCTGTTCATCCTAACCACAACATCAACCATCTACATTAACTAC
TTGGGTTTTTAGAATTAACAAGTGTGAAACTTGAGTTCAACTGAAGAACTATTAAAGTGAGGCCTAAGGAGCTAGAGGT
AATTGCACCATCGGTGCTTAAGCTTGGCATGGATGTTCACTTTAGTAGCTGCAATTGCGAACAGATAAGCGATTCCAAA
CCTTGGAACCAAGCGTGCAGATATGGTGTTAGAGCATCTCCAGCCGTTGGCCCTCCAGGGGGCTCAAAAAATCGCCGCC
TGGAGGTGAACCGGCGCTAAAATCTGCTTGGGGCCGATCGGGTTCCCAGCCGCCGCGCCCAGGGTCGCGTCCAGACGCC
AATTTTAAACTTTTTtGAAAAGAACTTGGGCTAAAAGTCGGCAAATGGGACAAAGATTCGGCAAAACAGGACATAAAAT
TCGGCGACTTAAACAGTTTTTACATAGCAAACTTGAAATGTACTAAAAAAaCAAAGGCCGCGACTACAGGCCGAAGAAC
TCGCTAAGCTTGGCGTAGTCGCCGTCGTCGCCGCCGCCATCGTCG

>Delta_gliadin_Chinese_Spring_1A
GAATCATCTTAGTGTCTATTAACAACTCATACGATATTACTAACATTTACAAGAAAAAACATAATTGATGAGTCATGTA
TGCTTGTTCATCTTACCATCATATTACACAAAACTACGAAGTTAGTTTAGAAAGAAGCAGTCTAGAACAATCTTCACAT
TAATAGCATGATCTGTCTTAACAACGCCAAGCAAGACTACAAACTTAGTTCCCCACAAGCTATGCCAACCTGGATGTGC
CTAACAACTTGTAGAACATTATGAACTTAGTTTTAGAAAGGGGATGTAATCTAGATAAGTGTTTTGCATGTAAAATGAA
TATGATGAGTCATTTGGATTATCAAGCTTTCCTGACACTCCATGGATGTGTGCTACCAGAAAGCAACTTTGGCGATCAA
TCCAAAAATTACACTTGTAAGTAGCGCCACCGAACAAAACATACCAAAGAATCAGTTTGATACGAGTAGAGGAACTTTA
CAAGAAAGCAAATGTGAAGACGAAGAGAAATCATTTCATGGCCGCTATAAATAGCCATACACCATGAAGACCCCCTCCC
ATCCTCCATCCTTCACACATTTGGAGCACAAACATTCACACTAAACAATCAAGAGTAACCAAAAATCCACCATGAAGAT
CTTCTTGGTCTTTGCCCTCCTCGTTGTATCAACGATCATCACCACCGCGACCGCGCAGCTCGACCCTAGCATCCATGTA
CAAGAAAGGCCACAACAATCGTTTCCGCAGCAGCAACCACTTACCCAACAACAACCATTCCCGCTGCAAGAGCCACAAC
AACCACTATTCCAGCAACAACAACCGTATCCACAACAGTCACTTCGCCAACAACAACTTCCCCAGCAACAtTTATTTCC
GCAGCAACCGCCGCAACAACAATTTCCATAGTAGATGCCACTTCCGCATCAACAACAAATATTCCCGCAACAACAACAA
CCCCCACAACAACAACCATTTTACCAATATCAACAACCATTAACACAACAACCATACACGCGAGAGCAACCATTGCCAC
AACAACAACCTTCTGTGGAGGAAAACCAACAATTGAACTTGTGCAAGGAGTTCCTGCTGCAGCAGTGCAACCCGGAGGA
GAAAGTGTCATTACTGCAGTCAATGATCCCGTTCCTCCGACCAAAGACCTCGCAACAGAACAACTGCCAGTTGAAGCGG
CAACAATGTTGTCGACAACTTGCACATATCAGCGAGCCGTCCCGATGTCCGGCCATCCACAACATTGTGCACGCCATCA
TCATGCAACAACAACAACAACATGTGGATAGAGGTTTCGTCCAGCCTCAACCACAACAGTTGGGCCAGGGAATGCCCAT
GCAGCCTCAACATCAATTGGGCCAGGGCTTAAGCCTACCTCAACAACTAGCCCAGTTCAAGTTGGTTAGGTTACTTGTG
ATTCAGACCTTGCCTATGTTATGCAATGTGCATGTCCCATCTGATTGCTACACCATTAGTGCACCATTTGGTGGCATCA
CTGCCTACAACGGTGGACAATGAAATCACAAGAGTTGTACTACTATATAGATGGAACTTCATTGTTTACTCGATTGGAC
GATCGATGTAGCAATGGAAAAATAAAATGTCATGCACCATCATATGCGTGACTGACACCAATACAAGTTCAAATTTGGG
AATAAAGGCAAACAAAaTATTGCACGTCATGCCCATCTAATTCAATAGGAACTGCAATCCATCAATTCCATATCAATAT
TTCACAAGTATATCAACTCAGGCTCAGCGTGCAATGTaGAAAAAAGGAGCCTCTTGATCCGGAAAATTTAGTTCAGGGA
TCTCGCGCCCCTAATCACCCCCAGCCACCAAAGTCCATCGACGGCTGCCAGGAGGTATGATCTCAGGGTCATGTCC

>Delta-gliadin_Chinese_Spring_1D
GGCTGTTATGCGGGCGCGCGAGCGACACCGAGCCCTCAACAACCGTGTCCGTTTCAGTTGGGTCTTCCATGTTGGGTAC
ACTGGTGGTGTCCGGCTCTCCGTCTGCGTCCATTGTCCGTTTTGGCGACCCAAACAGACAAAAAGCGGACAAAAATTCG
TGTCCGTTTGAGTCATTGCGTTGAAGTTGGCCTTATGCTATTCCACAGTATACTCAACGCACTCTAATTCACATAGCAT
GCTATTACATGCGTCATTGTATTTGATACACCGTGTGCAATAGTTTTTTTTTTCTGGTGATAATATATCTACTACCAAA
CCAAGTATAAAGTTCCTCAAAGGGTTTAATATCATGTTCATGGTGTTCTCGTGGAAATGCATGGGAATCATCTAGTGTC
TATTAACAACTCATACGACATTACTAACATTGGCATAAAAAAAGAATTGATGAGTCATGTATGCTTGTTCATCTTACCA
TCATATTACACAAAAATACGAAGTTAGTTCAGAAAGAAATAGTCTAGAACAATCTTCATATTAATAGCATGATCTATCT
TAACAACGCCAAGCAAGACTATAAACTTAGTTCCCGACAAGCTATGCCAACCTAGATGTGCCTAACAACTTGTAGAACA
TTACAAACTTAGTTTTAGAAAGGGATGTAATCTAGATAAGTGTTTCGCATGTAAAATGAATATGATGAGTCATTACGAT
TATCAAGCTTTCCTGGCACTCCATGGATGTGTGCTGCAAGAAAGCAACTTTGGCGATCAATCCGAAAATTACACTTGTA
AGTAGCGCCACCGAACAAAACATACCAAAGGATCAGTTTGATAAGACTAGAGGAACTTTACAAGAAAGCAAATGTGAAG
ACGAAAAGAAATCATTTCACGGCAGCTATAAATAGCCATACGCCATGAAGACCCCCTTCCATCATCCATCCTTCAGACA
TTTGGAGCACAAGCATCCATAATAAACAATCAAGAGTAACCACAAATCCACTATGAAGATCTTCTTGGTCTTTGCCCTC
CTCGTTGCATCAACGACCATCACCACCGCGACCGCACAGCTCGACCCTAGCATCCATGACCAAGAAAGGCCACAACAAT
CGTTTCTGCAACAGCAACCACTTATCCAGCAACAACCATACCCGCCTCAAGAGCCACAACAACCACTATTCCCGCAAAA
AGAGCCACAACAACCATTTCCGCTGCAGCAGCCACAATACCAGCAACAACAACCGTATCCACAACAACCACTTCCCCAA
GAACAACTTCCCCAACAACATTTATTTCCGCAGCAGCCGCCACAACAACAATTTCCACAACAGATGCCTCTTCCGCATC
AACAACAAACATTCCCGCAACAACAACAACAACAACAAGAACAACTCCCACAACAACAACCACAATTCCCGCAACAACA
ACCATTTTCCCAATATCAACAACCATTAACACAACAACCATACTCGCAAGAGCAACCATTGCCACAACAACAACCTTCT
GTAGAGGAAAAACAACAATTGAACTTGTGCAAGGAGTTCCTCCTGCAGCAGTGTAACCCAGAGGAGAAACTGTCGTTAC
TCCAGTCAGTGATCCCGTTCCTCCGACCAAAGACCTCACAACAGAACAGCTGCCAGTTGAAGCGACTACAATGTTGTCG
ACAACTTGCACATATCAGTGAACCGTCCCGATGCCCGGCCATCCACAACATTGTGCATGCCATCGTCATGCAACAACAA
CATGTGGATAGAGGTTTCGGCCAGCCTCAACCACAACAGTTGGGCCAGGAAATGCCCATGCAGCCTCAACATCAATTGG
GCCAGCACTCTATCCTACCTCAACAACTAGCCCAGTACAAGTTGGTTAGGTTACTTGTGATTCAGACCCTTCCTATGTT
ATGCAACGTGCATGTCCCGTCTGATTGCTACACCATTACTGCACCATTTGGTAGCATGACTGCCTACAATGGTGGACAA
TGAAATCACAATAGTTGTACTACTAGATAGATGGACCTTCATTGTTTACTCGATTGGACGATCGATGTAGCAATGAAAT
AAAATAAAATGCCGTGCACCATCATATGCGTGACTCCAACCAGTACAAGTTCAAACTTGGGAATAAAGGCAAACAAAAT
ATTCCACGTCATGCACATCTACTTTGATAGGAACTGCAATCCATGGATTATGTATCATTTTTTTCATAGGTATATCAAC
CCAGTCCCACCATGTGATGTCAAAAAAGGAACCTCCTTATCCGGAAAATTTAGTTCAGCGATCTCATGCCTCTAATCCC
CCCAGCCACCATAGTCCGTTGACGACGGCGTGGAGGTAGGATCTCAATGTCATGTCCCGGTCCATGACTTGTACCAGCA
TGTGTCGTGTGAGCTTTTTGGAAAAAAATGTGTTCGTGTGTGGATTTGGTGTATAGTGTTGATCATCTGCAGCCGCTGC
CTAGGGCCGCCGCCGCCACTCCCTCTCGCGCCGCGCCTCCCCTCCCCGCGCCGCGCCGCCTCTCCCGCCGCGCCGCACC
TCCTCCTCCCCAAACCCTAGCCGCCGCCCCTTCCTCTCCCACCGCGCTGTCGCTATGTCATCCACCGCCCCCACCTACT
CCAACCCCTTCGTCTGGCCGGACACCGCTGACATCTGTGACATCAACATTCACGAACGCGTCCCCGTCGTCCTCGATGT
CACCGACTCTACGTACTTCGCGTGGAAGACGTACTTCTCGCTGCTCTTCCGCAAGAACAATCTTGTGGATCACGTTGAC
TGCACCGTCGACTCCCGTATTATGGTGGGCGACTCCGAGTGGACCGCGATCGACGCCATGCTCATCCGGTGGTTCTTCA
CCACCATCTCGAAGGACCTGTTTCACACGGTCGTGAGCGATGGTGATGACGCCCGCGCGGTGTGGGTCAAGCTCAACGG
CCTCTTCACCGACAACAAGCTTCAGCGCTGCGTTTTTCTGCAGCAGAATTTT

>Delta-gliadin_Chinese_Spring_1B 
TTTGATACACCGTGTGCAATATGTTTTTTTCTGGTGACTATATATGTACTATCGAACCAAGTATAAAGTTTCTTCAAAG
GGTTTAATATCATGTGCATGGTGGTCCTGCATAAATGCGTGAGAATCACCTAGTGTGTATTAACAACTCATATGACATT
AATAACATTGACATAAAGAAAGAATTGATGAGTCATGTATGCTTGTTCATCTTACCATCATATTACACAAAACTACGAA
GTTAGTTTAGGAAGAAGGAGTCCAGAACAATCTTCACATTACTAGTATGATCTATCTTAACAACGCAAGCAAGACTACA
AACTTAGTTCCCCACAAGTTATGCCAACCTGGATGTGCCTAACAATGTGTAGAAAATTACAAACTTAGTTTTTGAAAGG
GGTGTAATCTAGATAAGTGTTTCCGATGTAAAATGAATATGATGAGTCATTACGATTATCAAGCTTTCCTGACACTCCA
TGGATGTGTGCTACAAGAAAGCAACTTTGGCGATTAATCCAAATTACACTTGCAAGTAGCCCTGCGAAGATAGTTTGAT
AAGAGTATCAGAACTTTACAAGAAAGAAAATATGAAGACGAAAAGAAATCATTTCATGGCATCTATAAATAGCCATACA
CCGTGAAGACCCCCTTCCATGATCCATCTTTCACACATTTAGAGCACAAACATTCAAACTAAACAATACAGAGTAACCA
CAAATCCATCATGAAGATCCTCTTGGTCTTTGCCCTCCTCGTTGTATCAACGaCCATCACCACCGCGATCGTGCAGCTC
GACCCTAGTGTCCATGTCCAAGAAAGGCCACaACAATCATTTCTGCAGCAGCAACCACTTACCCAGCAACAACCATTGC
CGCTGCAAGAACCACAACAACCACTATTcCCGCaAAAAGAGCCACAACAACCATTTTCGCTGCAGCAACCACAACCCCA
gGAACAACAACCATATCCACAACAGCCACTTCTCCAACAACAACTTCCCCAGCAACATCTATTCCCGCAGCAGCCACCA
CAACAACAATTTCCGCAGCAGATGCCACTTCCATATGAACAACAAACATTCCCGCAACAACAGCAACAGCAACCACAAT
TCCCGCAACAACAACCATTTCCCCAATATCAACAACCATTAACACAACAACCATACCCGCAAGAGCAACCATTGCCACA
ACAACAACCTTCTGTGGAGGAAAAACAACAATTGAACTTGTGCAAGGAGTTCCTCCTGCAACAGTGCAACCCGGAGGAG
AAACTGTCATTAATCCAGTCAGTGATCCCGTTCCTCCGACCAAAGACCTCGCAACAGAATAGCTGCCAGTTGAAGCGTC
TACAATGTTGTCGACAACTTGCACGTATCAATGAACCGTCCCGATGCCCGGCCATCCACAACATTGTGCATGCCATCGT
CATGCAACAACAACATGTGGATAGAGGTTTCGGCCAGCCTCAACCACAACAGTTGGGCCAGGGAATGCCCATGCAGCCT
CAATATCAATTGGGCCAGGGCTTTATCCTACCTCAACAACTAGCCCAGTTCAAGTTGGTTAGGTTACTTGTGATTCAGA
CCCTGCCTATGTTATGCAACGTGCATGTCCCATCTGACTGCTACACCACTAGTGCACCATTTGGTAGCATGACTGCCAT
GAACGGTGGACAGTGAAATGAAAACAGTTGTACTACTAGATAGATGGACCTTCATTGTTTACTCGATTGGACGATCGAT
GTAGCAATGAAAAAAATATAAAATGTCATGCACCATCATATGTGTGACTCCAACC

>Delta_gliadin_Aegilops_tauschii_1D_JKX295577
GGCTGTTATGCGGGCGCGCGAGCGACACCGAGCCCTCAACAACCGTGTCCGTTTCAGTTGGGTCTTCCATGTTGGGTACA
CTGGTGGTGTCCGGCTCTCCGTCTGCGTCCATTGTCCGTTTTGGCGACCCAAACAGACAAAAAGCGGACAAAAATTCGTG
TCCGTTTGAGTCATTGCGTTGAAGTTGGCCTTATGCTATTCCACAGTATACTCAACGCACTCTAATTCACATAGCATGCT
ATTACATGCGTCATTGTATTTGATACACCGTGTGCAATAGTTTTTTTTTTCTGGTGATAATATATCTACTACCAAACCAA
GTATAAAGTTCCTCAAAGGGTTTAATATCATGTTCATGGTGTTCTCGTGGAAATGCATGGGAATCATCTAGTGTCTATTA
ACAACTCATACGACATTACTAACATTGGCATAAAAAAAGAATTGATGAGTCATGTATGCTTGTTCATCTTACCATCATAT
TACACAAAAATACGAAGTTAGTTCAGAAAGAAATAGTCTAGAACAATCTTCATATTAATAGCATGATCTATCTTAACAAC
GCCAAGCAAGACTATAAACTTAGTTCCCGACAAGCTATGCCAACCTAGATGTGCCTAACAACTTGTAGAACATTACAAAC
TTAGTTTTAGAAAGGGATGTAATCTAGATAAGTGTTTCGCATGTAAAATGAATATGATGAGTCATTACGATTATCAAGCT
TTCCTGGCACTCCATGGATGTGTGCTGCAAGAAAGCAACTTTGGCGATCAATCCGAAAATTACACTTGTAAGTAGCGCCA
CCGAACAAAACATACCAAAGGATCAGTTTGATAAGACTAGAGGAACTTTACAAGAAAGCAAATGTGAAGACGAAAAGAAA
TCATTTCACGGCAGCTATAAATAGCCATACGCCATGAAGACCCCCTTCCATCATCCATCCTTCAGACATTTGGAGCACAA
GCATCCATAATAAACAATCAAGAGTAACCACAAATCCACTATGAAGATCTTCTTGGTCTTTGCCCTCCTCGTTGCATCAA
CGACCATCACCACCGCGACCGCACAGCTCGACCCTAGCATCCATGACCAAGAAAGGCCACAACAATCGTTTCTGCAACAG
CAACCACTTATCCAGCAACAACCATACCCGCCTCAAGAGCCACAACAACCACTATTCCCGCAAAAAGAGCCACAACAACC
ATTTCCGCTGCAGCAGCCACAATACCAGCAACAACAACCGTATCCACAACAACCACTTCCCCAAGAACAACTTCCCCAAC
AACATTTATTTCCGCAGCAGCCGCCACAACAACAATTTCCACAACAGATGCCTCTTCCGCATCAACAACAAACATTCCCG
CAACAACAACAACAACAACAAGAACAACTCCCACAACAACAACCACAATTCCCGCAACAACAACCATTTTCCCAATATCA
ACAACCATTAACACAACAACCATACTCGCAAGAGCAACCATTGCCACAACAACAACCTTCTGTAGAGGAAAAACAACAAT
TGAACTTGTGCAAGGAGTTCCTCCTGCAGCAGTGTAACCCAGAGGAGAAACTGTCGTTACTCCAGTCAGTGATCCCGTTC
CTCCGACCAAAGACCTCACAACAGAACAGCTGCCAGTTGAAGCGACTACAATGTTGTCGACAACTTGCACATATCAGTGA
ACCGTCCCGATGCCCGGCCATCCACAACATTGTGCATGCCATCGTCATGCAACAACAACATGTGGATAGAGGTTTCGGCC
AGCCTCAACCACAACAGTTGGGCCAGGAAATGCCCATGCAGCCTCAACATCAATTGGGCCAGCACTCTATCCTACCTCAA
CAACTAGCCCAGTACAAGTTGGTTAGGTTACTTGTGATTCAGACCCTTCCTATGTTATGCAACGTGCATGTCCCGTCTGA
TTGCTACACCATTACTGCACCATTTGGTAGCATGACTGCCTACAATGGTGGACAATGAAATCACAATAGTTGTACTACTA
GATAGATGGACCTTCATTGTTTACTCGATTGGACGATCGATGTAGCAATGAAATAAAATAAAATGCCGTGCACCATCATA
TGCGTGACTCCAACCAGTACAAGTTCAAACTTGGGAATAAAGGCAAACAAAATATTCCACGTCATGCACATCTACTTTGA
TAGGAACTGCAATCCATGGATTATGTATCATTTTTTTCATAGGTATATCAACCCAGTCCCACCATGTGATGTCAAAAAAG
GAACCTCCTTATCCGGAAAATTTAGTTCAGCGATCTCATGCCTCTAATCCCCCCAGCCACCATAGTCCGTTGACGACGGC
GTGGAGGTAGGATCTCAATGTCATGTCCCGGTCCATGACTTGTACCAGCATGTGTCGTGTGAGCTTTTTGGAAAAAAATG
TGTTCGTGTGTGGATTTGGTGTATAGTGTTGATCATCTGCAGCCGCTGCCTAGGGCCGCCGCCGCCACTCCCTCTCGCGC
CGCGCCTCCCCTCCCCGCGCCGCGCCGCCTCTCCCGCCGCGCCGCACCTCCTCCTCCCCAAACCCTAGCCGCCGCCCCTT
CCTCTCCCACCGCGCTGTCGCTATGTCATCCACCGCCCCCACCTACTCCAACCCCTTCGTCTGGCCGGACACCGCTGACA
TCTGTGACATCAACATTCACGAACGCGTCCCCGTCGTCCTCGATGTCACCGACTCTACGTACTTCGCGTGGAAGACGTAC
TTCTCGCTGCTCTTCCGCAAGAACAATCTTGTGGATCACGTTGACTGCACCGTCGACTCCCGTATTATGGTGGGCGACTC
CGAGTGGACCGCGATCGACGCCATGCTCATCCGGTGGTTCTTCACCACCATCTCGAAGGACCTGTTTCACACGGTCGTGA
GCGATGGTGATGACGCCCGCGCGGTGTGGGTCAAGCTCAACGGCCTCTTCACCGACAACAAGCTTCAGCGCTGCGTTTTT
CTGCAGCAGAATTTT

>Gamma3-hordein_Barley_Morex
AAAGATCTGCAGCATAGACATCCAAACGAAACAATCAAGAGTAACCACAAATCAACCATGAAGATCTTCCTATTGTTTT
CCCTCCTTGGTGTGGCAACGGCCATCACTACCACCACCATGCAGTTCAACCCAAGCGGCCTTGAACTAGAAAGGCCACA
ACAATTATTTCCACAATGGCAACCACTTCCCCAACAACCACCATTTCTGCAGCAAGAGCCAGAACAACCATATCCACAA
CAACAACCACTTCCCCAACAACAACCATTTCCGCAGCAACCACAACTTCCCCATCAACATCAATTTCCACAGCAGTTGC
CGCAACAACAATTTCCGCAGCAGATGCCACTCCAGCCGCAACAACAACCACAATTCCCGCAACAAAAACCATTTGGCCA
ATATCAACAACCATTAACACAACAACCATATCCGCAACAGCAACCATTGGCACAACAACAACCTTCTATAGAGGAACAA
CATCAATTGAACTTGTGCAAGGAGTTCCTCCTACAGCAGTGCACCCTGGACGAGAAGGTACCATTACTCCAGTCAGTGA
TCTCGTTCCTCCGACCACATATCTCGCAACAAAACAGTTGCCAATTGAAGCGACAACAATGTTGTCAACAACTAGCAAA
TATCAATGAGCAATCCCGATGCCCAGCCATCCAAACCATTGTGCATGCCATCGTCATGCAACAACAACAACAACAAGTA
CAACAACAGGTGGGTCATGGTTTTGTCCAATCTCAACTGCAACAGTTGGGCCAGGGAATGCCCATCCAACTTCAACAAC
AGCCGGGCCAGGCCCTTGTCCTACCTCAACAACAAGCCCAGTTCAAGGTGGTTGGGTCATTGGTGATTCAGACACTTCC
TATGTTATGCAATGTGCATGTTCCACCTTATTGCTCACCATTTGGTAGCATGGCTACCGGCAGTGGTGGCCAATGAAAT
GACAAGAGTTGTAATACTAGATCGATGGACCTTCATTGTTACTCGATTGGAGTATCGATGTAGCAATGAAAAATAAAGT
GTCATGCACCATCATCTGTGCGATTCCATCCAATACTAGATAAAACTTGGGAATAAATACAAACAAATAATTGTT

>Gamma3-hordein_Barley_Barke
TGCAGCATAAACATCCAAACGAAACAATCAAGAGTAACCACAAATCAACCATGAAGATCTTCCTATTGTTTTCCCTCCT
TGGTGTGGCAACGGCCATCACTACCACCACCATGCAGTTCAACCCAAGCGGCCTTGAACTAGAAAGGCCACAACAATTA
TTTCCACAATGGCAACCACTTCCCCAACAACCACCATTTCTGCAGCAAGAGCCAGAACAACCATATCCACAACAACAAC
CACTTCCCCAACAACAACCATTTCCGCAGCAACCACAACTTCCCCATCAACATCAATTTCCACAGCAGCTGCCGCAACA
ACAATTTCCGCAGCAGATGCCACTCCAGCCGCAACAACAATTTCCGCAGCAGATGCCACTCCAGCCGCAACAACAACCA
CAATTCCCGCAACAAAAACCATTTGGCCAATATCAACAACCATTAACACAACAACCATATCCGCAACAGCAACCATTGG
CACAACAACAACCTTCTATAGAGGAACAACATCAATTGAACTTGTGCAAGGAGTTCCTCCTACAGCAGTGCACCCTGGA
CGAGAAGGTACCATTACTCCAGTCAGTGATCTCGTTCCTCCGACCACATATCTCGCAACAAAACAGTTGCCAATTGAAG
CGACAACAATGTTGTCAACAACTAGCAAATATCAATGAGCAATCCCGATGCCCAGCCATCCAAACCATTGTGCATGCCA
TCGTCATGCAACAACAAGTACAACAACAGGTGGGTCATGGTTTTGTCCAATCTCAACTGCAACAGTTGGGCCAGGGAAT
GCCCATCCAGCTTCAACAACAGCCGGGCCAGGCCTTTGTCCTACCTCAACAACAAGCCCAGTTCAAGGTGGTTGGGTCA
TTGGTGATTCAGACACTTCCTATGTTATGCAATGTGCATGTCCCACCTTATTGCTCACCATTTGGTAGCATGGCTACCG
GCAGTGGTGGCCAATGAAATGACAAGAGTTGTAATACTAGATCGATGGACCTTCATTGTTACTCGATTGGAGTATCGAT
GTAGCAATGAAAAATAAAGTGTCATGCACCATCATCTGTGCGATTCCATCCAATACTAGATAAAACTTGGGAATAAATA
CAAACAAATAGTTGTTTGC

>Gamma3-hordein_Barley_Optic
CAGCATAAACATCCAAACGAAACAATCAAGAGTAACCACAAATCAACCATGAAGATCTTCCTATTGTTTTCCCTCCTTG
GTGTGGCAACGGCCATCACTACCACCACCATGCAGTTCAACCCAAGCGGCCTTGAACTAGAAAGGCCACAACAATTATT
TCCACAATGGCAACCACTTCCCCAACAACCACCATTTCTGCAGCAAGAGCCAGAACAACCATATCCACAACAACAACCA
CTTCCCCAACAACAACCATTTCCGCAGCAACCACAACTTCCCCATCAACATCAATTTCCACAGCAGCTGCCGCAACAAC
AATTTCCGCAGCAGATGCCACTCCAGCCGCAACAACAACCACAATTCCCGCAACAAAAACCATTTGGCCAATATCAACA
ACCATTAACACAACAACCATATCCGCAACAGCAACCATTTGCACAACAACAACCTTCTATAGAGGAACAACATCAATTG
AACTTGTGCAAGGAGTTCCTCCTACAGCAGTGCACCCTGGACGAGAAGGTACCATTACTCCAGTCAGTGATCTCGTTCC
TCCGACCACATATCTCGCAACAAAACAGTTGCCAATTGAAGCGACAACAATGTTGTCAACAACTAGCAAATATCAATGA
GCAATCCCGATGCCCAGCCATCCAAACCATTGTGCATGCCATCGTCATGCAACAACAACAACAACAAGTACAACAACAG
GTGGGTCATGGTTTTGTCCAATCTCAACTGCAACAGTTGGGCCAGGGAATGCCCATCCAGCTTCAACAACAGCCAGGCC
AGGCCTTTGTCCTACCTCAACAACAAGCCCAGTTCAAGGTGGTTGGGTCATTGGTGATTCAGACACTTCCTATGTTATG
CAATGTGCATGTCCCACCTTATTGCTCACCATTTGGTAGCATGGCTACCGGCAGTGGTGGCCAATGAAATGACAAGAGT
TGTAATACTAGATCGATGGACCTTCATTGTTACTCGATTGGAGTATCGATGTAGCAATGAAAAATAAAGTGTCATGCAC
CATCATCTGTGCGATTCCATCCAATACTAGATAAAACTTGGGAATAAA

>Gamma3-hordein_Barley_Barke
MKIFLLFSLLGVATAITTTTMQFNPSGLELERPQQLFPQWQPLPQQPPFLQQEPEQPYPQQQPLPQQQPFPQQPQLPHQH
QFPQQLPQQQFPQQMPLQPQQQFPQQMPLQPQQQPQFPQQKPFGQYQQPLTQQPYPQQQPLAQQQPSIEEQHQLNLCKEF
LLQQCTLDEKVPLLQSVISFLRPHISQQNSCQLKRQQCCQQLANINEQSRCPAIQTIVHAIVMQQQVQQQVGHGFVQSQL
QQLGQGMPIQLQQQPGQAFVLPQQQAQFKVVGSLVIQTLPMLCNVHVPPYCSPFGSMATGSGGQ.

>Gamma3-hordein_Barley_Morex
KIFLLFSLLGVATAITTTTMQFNPSGLELERPQQLFPQWQPLPQQPPFLQQEPEQPYPQQQPLPQQQPFPQQPQLPHQH
QFPQQLPQQQFPQQMPLQPQQQPQFPQQKPFGQYQQPLTQQPYPQQQPLAQQQPSIEEQHQLNLCKEFLLQQCTLDEKVP
LLQSVISFLRPHISQQNSCQLKRQQCCQQLANINEQSRCPAIQTIVHAIVMQQQQQQVQQQVGHGFVQSQLQQLGQGMPI
QLQQQPGQALVLPQQQAQFKVVGSLVIQTLPMLCNVHVPPYCSPFGSMATGSGGQ.

>Gamma3-hordein_Barley_Optic
MKIFLLFSLLGVATAITTTTMQFNPSGLELERPQQLFPQWQPLPQQPPFLQQEPEQPYPQQQPLPQQQPFPQQPQLPHQH
QFPQQLPQQQFPQQMPLQPQQQPQFPQQKPFGQYQQPLTQQPYPQQQPFAQQQPSIEEQHQLNLCKEFLLQQCTLDEKVP
LLQSVISFLRPHISQQNSCQLKRQQCCQQLANINEQSRCPAIQTIVHAIVMQQQQQQVQQQVGHGFVQSQLQQLGQGMPI
QLQQQPGQAFVLPQQQAQFKVVGSLVIQTLPMLCNVHVPPYCSPFGSMATGSGGQ.

>Delta-gliadin_Aegilops_tauschii_1D
MKIFLVFALLVASTTITTATAQLDPSIHDQERPQQSFLQQQPLIQQQPYPPQEPQQPLFPQKEPQQPFPLQQPQYQQQQP
YPQQPLPQEQLPQQHLFPQQPPQQQFPQQMPLPHQQQTFPQQQQQQQEQLPQQQPQFPQQQPFSQYQQPLTQQPYSQEQP
LPQQQPSVEEKQQLNLCKEFLLQQCNPEEKLSLLQSVIPFLRPKTSQQNSCQLKRLQCCRQLAHISEPSRCPAIHNIVHA
IVMQQQHVDRGFGQPQPQQLGQEMPMQPQHQLGQHSILPQQLAQYKLVRLLVIQTLPMLCNVHVPSDCYTITAPFGSMTA
YNGGQ.

>Delta-gliadin_Chinese_Spring_1A
MKIFLVFALLVVSTIITTATAQLDPSIHVQERPQQSFPQQQPLTQQQPFPLQEPQQPLFQQQQPYPQQSLRQQQLPQQHL
FPQQPPQQQFP..MPLPHQQQIFPQQQQPPQQQPFYQYQQPLTQQPYTREQPLPQQQPSVEENQQLNLCKEFLLQQCNPE
EKVSLLQSMIPFLRPKTSQQNNCQLKRQQCCRQLAHISEPSRCPAIHNIVHAIIMQQQQQHVDRGFVQPQPQQLGQGMPM
QPQHQLGQGLSLPQQLAQFKLVRLLVIQTLPMLCNVHVPSDCYTISAPFGGITAYNGGQ.

>Delta-gliadin_Chinese_Spring_1B
MKILLVFALLVVSTTITTAIVQLDPSVHVQERPQQSFLQQQPLTQQQPLPLQEPQQPLFPQKEPQQPFSLQQPQPQEQQP
YPQQPLLQQQLPQQHLFPQQPPQQQFPQQMPLPYEQQTFPQQQQQQPQFPQQQPFPQYQQPLTQQPYPQEQPLPQQQPSV
EEKQQLNLCKEFLLQQCNPEEKLSLIQSVIPFLRPKTSQQNSCQLKRLQCCRQLARINEPSRCPAIHNIVHAIVMQQQHV
DRGFGQPQPQQLGQGMPMQPQYQLGQGFILPQQLAQFKLVRLLVIQTLPMLCNVHVPSDCYTTSAPFGSMTAMNGGQ.

>Delta-gliadin_Chinese_Spring_1D
MKIFMVFALLVASTTITTATAQLDPRIHDQERPQQSFLQQQPLIQQQPYPPQEPQQPLFPQKEPQQPFPLQQPQYQQQQP
YPQQPLPQEQLPQQHLFPQQPPQQQFPQQMPLPHQQQTFPQQQQQQEQLPQQQPQFPQQQPFSQYQQPLTQQPYSQEQPL
PQQQPSVEEKQQLNLCKEFLLQQCNPEEKLSLLQSVIPFLRPKTSQQNSCQLKRLQCCRQLAHISEPSRCPAIHNIVHAI
VMQQQHVDRGFGQPQPQQLGQEMPMQPQHQLGQHSILPQQLAQYQLVRLLVIQTLPMLCNVHVPSDCYTITAPFGSMTAY
NGGQ.
